# Supplementary material for: Periodic Self-Assembly of Poly(ethyleneimine)–poly(4-styrenesulfonate) Complex Coacervate Membranes
Source: Polymers (Basel). 2022 Dec 22;15(1):45. doi: 10.3390/polym15010045 (PMC9824353; doi:10.3390/polym15010045)
Supplement: Supplementary file 1 [file polymers-15-00045-s001.zip]

Archive with 1 entries (1 files):
- polymers-2002153-supplementary.pdf
